# Supplementary material for: Vaterite/Fucoidan Hybrid Microparticles: Fabrication, Loading of Lactoferrin, Structural Characteristics and Functional Properties
Source: Mar Drugs. 2025 Nov 5;23(11):428. doi: 10.3390/md23110428 (PMC12653817; doi:10.3390/md23110428)
Supplement: Supplementary file 1 [file marinedrugs-23-00428-s001.zip]

Archive with 1 entries (1 files):
- marinedrugs-3933275-supplementary.pdf
